# Supplementary material for: The relationship between family variables and family social problems during the COVID-19 pandemic
Source: PLoS One. 2022 Jun 29;17(6):e0270210. doi: 10.1371/journal.pone.0270210 (PMC9242492; doi:10.1371/journal.pone.0270210)
Supplement: S1 Data — (XLSX) [file pone.0270210.s001.xlsx]

## Sheet: 【ダミー反転版】同居なしデータセット
																										FCV-19S-J							Violence Against Woman Screening Scale						Child Abuse Anxiety Scale
No	sex	age	country	smoking history	respiratory disease	other disease	mental illness	name of mental illness	name of other desease	employed	occupation	income per month	loss of income	degree of poverty	number of cohabitants	spending time with family	number of rooms	presense of elderly people	presence of pregnant woman	presence of preschoolers	presence of family members with respiratory diseases	presence of medical personnel	presence of persons infected with COVID-19	presence of unvaccinated persons	conflicting opinions about COVID-19 in the family	fear1	fear2	fear3	fear4	fear5	fear6	fear7	vio1	vio2	vio3	vio4	vio5	vio6	vio7	abus1	abus2	abus3	abus4	abus5	abus6	abus7	abus8	abus9	abus10
1	0	25	japan	1	1	1	1			1		20	0	4	7	4	3	0	1	1	1	1	0	0	0	1	1	2	2	2	2	2	1	1	1	1	1	1	1	1	1	1	1	1	1	1	1	1	1
3	1	36	japan	1	1	1	1			0		40	0	2	7	4	5	1	1	0	1	1	1	1	0	3	3	2	2	3	3	2	3	2	2	2	3	2	2	3	3	3	2	2	3	3	3	3	2
4	0	36	japan	1	1	1	1			1		18	1	3	3	3	4	0	1	0	1	1	1	1	1	3	2	2	3	3	4	3	2	2	1	2	2	2	2	3	2	2	3	3	2	2	3	3	3
5	0	27	japan	1	1	1	1			1		32	0	3	2	1	3	1	1	0	1	1	1	1	1	4	3	2	5	2	2	3	1	1	1	1	1	1	1	1	2	2	1	1	2	1	1	1	2
6	1	32	japan	1	1	1	1			1	writer (as a side job)	5	0	4	3	4	4	1	1	0	1	1	1	0	1	3	2	2	2	1	1	1	1	1	1	1	1	1	1	1	2	2	1	1	1	1	1	1	1
7	0	48	japan	1	1	1	1			1	engineer	50	1	4	3	3	5	1	1	1	1	1	1	1	0	2	1	1	1	2	1	1	1	1	1	1	1	1	1	1	1	1	1	1	1	1	1	1	1
8	0	45	japan	1	1	1	1			1		42	1	4	3	1	4	1	1	1	1	1	1	0	0	2	2	1	2	2	2	2	2	1	1	1	1	1	1	2	2	3	2	1	3	2	2	1	2
9	1	24	japan	1	1	1	1			1		20	0	4	3	3	3	1	1	0	1	1	1	0	1	2	2	2	2	4	2	2	1	1	1	1	1	1	1	1	1	1	1	1	1	1	1	1	1
10	1	45	japan	0	1	1	1			1		10	0	3	2	1	4	1	1	1	1	1	1	1	1	3	2	2	4	2	1	1	1	1	2	1	1	1	1	2	1	1	1	1	1	1	1	1	1
11	0	35	japan	0	1	1	1			1		20	0	3	3	1	3	1	1	1	1	1	1	0	0	5	4	3	5	4	3	3	1	1	1	1	1	1	1	2	1	2	2	2	2	2	2	1	1
12	1	40	japan	1	1	1	1			0		50	1	4	4	4	4	1	1	0	1	1	1	0	0	4	3	2	4	3	1	1	1	1	2	1	1	1	1	1	1	1	1	1	1	1	1	1	1
13	1	43	japan	1	1	0	1		high blood pressure	0		25	0	4	4	1	5	1	1	0	1	1	1	0	0	5	3	2	5	3	2	1	2	2	3	1	1	3	1	1	1	1	1	1	1	1	1	1	1
14	1	36	japan	1	1	1	1			1		7	0	4	4	3	3	1	1	0	1	0	1	0	1	4	2	1	1	1	1	1	2	2	2	1	1	1	1	1	1	2	1	1	1	1	1	1	1
15	1	30	japan	1	1	1	1			0		0	0	4	3	4	3	1	1	0	1	1	1	0	1	4	4	2	5	4	2	4	2	1	1	1	1	1	1	1	1	1	1	1	1	1	1	1	1
16	1	41	japan	0	1	1	1			1		15	0	3	5	2	4	1	1	1	1	1	1	0	1	4	1	1	4	1	1	1	1	1	1	1	1	1	1	1	1	1	1	1	1	1	1	1	1
17	0	51	japan	1	1	1	0			0		25	0	2	5	3	5	1	1	1	0	1	1	0	1	4	3	3	4	3	3	3	1	1	1	1	1	1	1	1	1	1	1	1	1	1	1	1	1
18	1	33	japan	1	1	1	1			0		3	0	5	6	3	5	1	1	0	1	1	1	0	1	4	4	2	4	4	2	2	1	1	1	1	1	1	1	2	2	2	3	2	2	2	3	3	4
19	1	37	japan	1	1	1	1			0		1	0	4	3	4	6	1	1	0	1	1	1	0	1	4	2	1	4	4	1	1	2	1	2	1	1	1	1	1	1	1	1	1	1	1	1	1	1
20	1	52	japan	1	1	0	1		atopic dermatitis	0		30	1	3	3	2	3	1	1	1	0	1	1	1	1	4	4	1	4	4	1	1	1	1	1	1	1	1	1	2	1	1	1	1	1	1	1	1	1
21	0	39	japan	0	1	1	1			1		40	0	4	5	1	5	1	1	0	1	0	1	0	1	2	1	1	1	1	1	1	1	1	1	1	1	1	1	1	1	2	2	1	1	1	1	2	1
22	1	29	japan	1	1	1	1			1		200	0	4	3	4	2	1	1	0	1	1	1	0	1	4	2	2	3	2	1	1	1	1	1	1	1	1	1	1	1	2	2	1	1	1	1	1	1
23	0	40	japan	1	1	1	1			1		28	0	3	5	1	5	0	1	1	1	1	1	1	0	1	1	1	4	1	1	1	1	1	2	1	1	1	1	1	1	1	1	1	1	1	1	1	1
24	1	40	japan	1	1	1	1			1		18	1	2	3	3	6	1	1	0	1	1	1	1	1	3	4	2	4	4	1	3	2	1	2	1	1	1	1	1	1	1	1	1	1	1	1	1	1
25	1	36	japan	1	1	1	1			0		0	0	2	3	1	2	1	0	0	1	1	1	0	1	4	3	1	5	2	1	1	1	1	1	1	1	1	1	1	1	1	1	1	1	1	1	2	1
26	1	31	japan	1	1	1	1			1	finance	25	0	3	4	1	6	1	1	0	1	0	1	0	1	4	2	1	2	2	1	1	1	1	1	1	1	1	1	1	1	1	1	1	1	1	1	1	1
27	1	39	japan	0	1	1	1			1		3.3	1	3	4	1	6	1	1	0	0	0	1	0	1	4	2	2	4	2	1	2	2	1	2	1	1	1	1	1	1	1	1	1	1	1	2	1	2
28	1	30	japan	1	1	1	1			1	writing	5	0	5	6	4	6	0	1	0	1	0	1	0	1	3	2	2	4	2	1	2	1	1	1	1	1	1	1	2	2	2	2	2	2	2	1	3	2
29	1	38	japan	0	1	1	0	maladjustment		1		8	0	4	4	4	4	1	1	1	1	1	1	0	1	1	1	1	1	1	1	1	2	3	3	3	3	3	1	1	1	1	1	1	1	1	1	1	1
30	0	50	japan	1	1	1	1			1		45	0	4	3	1	4	1	1	1	1	1	1	1	1	4	2	1	4	4	1	1	1	1	1	1	1	1	1	1	1	1	1	1	1	1	1	1	1
31	0	41	japan	1	1	1	1			1		30	1	3	4	1	3	1	1	1	1	1	1	0	1	2	2	1	1	1	1	1	2	1	1	1	1	1	1	1	1	1	1	1	1	1	1	1	1
32	1	34	japan	1	0	1	1		bronchial asthma	0		1	0	3	3	3	2	1	1	0	1	1	1	0	1	4	4	3	4	4	2	3	2	1	2	2	1	1	1	1	1	1	1	1	1	2	1	2	1
33	0	46	japan	0	1	1	1			1		25	0	3	3	2	4	1	1	1	1	1	1	0	1	3	2	1	2	2	1	1	2	1	1	1	1	1	1	1	1	1	1	1	1	1	1	1	1
34	0	24	japan	1	1	1	1			1		300	0	4	3	3	3	1	1	1	1	0	1	1	0	3	3	3	3	3	3	3	1	1	1	1	1	1	1	1	1	1	1	1	1	1	1	1	1
35	1	32	japan	1	1	1	1			1		13	0	3	2	3	3	1	1	1	1	1	1	0	1	4	3	2	4	2	2	2	1	1	1	1	1	1	1	2	1	1	1	1	1	1	1	1	1
36	1	40	japan	1	1	1	1			1		30	0	3	3	3	3	1	1	0	1	1	1	0	0	4	2	2	5	2	2	2	3	2	2	1	1	1	1	1	1	2	1	1	1	2	1	1	1
37	1	48	japan	1	1	1	1			0		0	1	4	4	1	5	1	1	1	1	1	1	1	1	3	3	1	4	3	1	1	1	2	2	2	2	1	1	1	1	1	1	1	1	1	1	1	1
38	0	52	japan	0	1	1	1			1		35	1	3	3	1	3	1	1	1	1	1	1	0	1	2	1	1	2	1	1	1	1	1	1	1	1	1	1	1	1	1	1	1	1	1	1	1	1
39	0	51	japan	0	1	1	1			1	sales position	40	1	4	3	1	5	1	1	1	1	1	1	1	1	4	2	1	4	3	1	1	1	1	1	1	1	1	1	1	2	2	1	1	2	2	1	1	1
40	1	43	japan	1	1	1	1			1		25	0	3	3	3	3	1	1	1	1	0	1	0	1	4	2	2	4	2	1	2	1	1	1	1	1	1	1	1	1	1	1	1	1	1	1	1	1
41	1	42	japan	1	1	1	1			1		3	1	3	5	3	4	1	1	1	1	1	1	0	0	4	3	2	3	3	2	3	2	2	1	1	1	1	1	1	1	1	1	1	1	1	1	1	1
42	1	31	japan	1	1	1	1			1		5	0	3	3	1	3	1	1	0	1	1	1	0	0	2	1	1	3	1	1	1	3	1	1	1	1	1	1	1	2	1	4	1	4	4	2	3	1
43	1	44	japan	1	1	1	1			0		0	0	3	3	4	4	1	1	1	1	1	1	0	1	2	2	1	4	4	1	1	1	1	1	1	1	1	1	1	1	1	1	1	1	1	1	2	1
44	1	26	japan	1	1	1	1			1	homemaker	2	0	3	3	3	3	1	0	0	1	1	1	0	1	4	2	1	4	1	1	1	1	1	1	1	1	1	1	1	2	2	2	1	1	2	1	1	1
45	0	34	japan	0	1	1	1			1		700	0	3	3	1	3	1	1	0	1	1	1	0	1	2	2	2	2	3	2	2	2	2	3	2	2	1	1	2	1	1	2	1	2	2	2	2	2
46	1	39	japan	1	1	1	1			0		0	0	3	4	3	2	1	1	1	1	1	1	0	1	4	2	1	4	2	1	1	1	1	1	1	1	1	1	1	1	1	1	1	1	1	1	1	1
47	1	38	japan	1	1	0	0	Hashimoto's disease		0		35	0	4	5	3	5	1	1	0	0	1	1	0	1	3	2	1	4	3	1	1	1	1	1	1	1	1	1	3	4	2	3	3	4	4	4	4	2
48	1	46	japan	1	1	1	1			1		27	0	4	3	1	3	1	1	1	1	1	1	0	0	2	3	1	2	2	1	2	2	1	2	1	1	1	1	2	2	1	1	1	3	1	1	1	1
49	0	51	japan	0	1	1	1			1		17	1	3	4	1	5	1	1	1	1	1	1	0	1	4	3	2	5	3	2	5	2	2	1	1	1	1	1	1	1	1	1	1	1	1	1	2	1
50	1	23	japan	1	1	1	0			1		18	0	2	1	3	1	1	1	0	1	1	1	0	1	2	2	2	2	4	2	2	2	2	1	1	2	1	1	2	2	2	2	2	2	2	2	2	2
51	1	39	japan	0	1	1	1			1		7	0	3	4	2	4	1	1	1	1	1	1	0	1	4	3	1	2	2	1	1	3	3	3	3	3	3	1	2	1	1	2	1	1	1	1	2	2
52	0	26	japan	1	1	1	1			1		25	0	3	3	2	3	0	1	0	1	1	1	0	1	4	2	2	4	3	2	2	1	1	1	1	1	1	1	1	1	2	1	1	1	1	1	1	1
53	1	45	japan	1	1	1	1			1		30	0	3	2	1	3	1	1	1	1	1	1	1	1	4	4	3	5	3	3	3	1	1	1	1	1	1	1	2	3	3	3	3	3	3	3	3	2
54	0	37	japan	1	1	1	1			1		35	0	3	3	1	4	1	1	1	1	1	1	0	0	1	2	1	1	1	1	1	1	1	1	1	1	1	1	2	2	2	1	2	2	1	1	1	1
55	1	39	japan	1	1	1	1			0		25	0	3	3	4	4	1	1	0	1	1	1	0	1	4	4	3	5	5	3	4	2	2	1	1	1	1	1	2	2	3	3	3	3	3	3	3	3
56	0	53	japan	1	1	1	1			1	independent business	20	1	2	5	2	4	0	1	1	1	1	1	0	1	4	4	2	4	3	1	1	1	1	2	1	1	1	1	1	1	1	1	1	1	1	1	1	1
57	1	34	japan	1	1	1	1			0		17	0	3	4	4	2	1	1	0	1	1	1	0	1	3	3	2	4	3	2	3	1	1	1	1	1	1	1	1	2	2	2	2	2	2	2	3	3
58	1	49	japan	1	1	1	1			1	homemaker	0	0	3	4	3	3	1	1	1	1	1	1	0	0	3	3	2	4	4	2	2	2	1	1	1	1	1	1	1	1	2	1	1	1	2	1	2	1
59	1	39	japan	0	1	1	1			1		1	1	2	4	4	4	1	1	0	1	1	1	0	0	4	4	2	4	4	2	2	2	2	2	3	1	2	1	1	1	2	1	1	1	1	1	2	2
61	1	34	japan	1	1	1	1			0		35	1	2	3	3	4	1	1	1	1	1	1	1	1	4	2	1	4	2	1	1	2	2	2	1	1	1	1	2	2	2	2	2	2	2	2	3	3
62	0	25	japan	1	1	1	1			1	illustrator	19	0	3	3	1	5	1	1	0	1	1	1	0	1	4	2	2	4	3	2	2	1	1	1	1	1	1	1	2	2	2	2	1	2	2	1	1	1
64	0	43	japan	0	1	1	1			1		28	0	3	4	1	3	1	1	1	1	1	1	0	0	5	4	4	5	5	3	3	1	2	1	1	1	1	1	1	1	1	1	1	1	1	1	1	1
65	0	51	japan	1	1	1	1			1		30	1	3	3	3	4	1	1	1	1	1	1	1	1	4	1	1	2	2	1	1	2	1	1	1	1	1	1	1	1	1	1	1	1	1	1	1	1
66	1	26	japan	1	1	1	1			0		0	0	4	2	4	3	1	1	0	1	1	1	0	0	4	2	2	4	3	1	1	3	1	1	1	3	1	1	1	4	4	2	4	3	4	2	4	4
68	1	39	japan	1	1	1	1			0		1	0	2	4	4	4	1	1	0	0	1	1	0	1	2	2	1	2	2	1	1	2	2	2	2	1	1	1	2	2	2	2	1	1	2	2	2	1
69	1	34	japan	1	1	1	1			1		30	0	3	3	4	2	1	1	0	1	1	1	0	1	3	2	2	2	2	1	2	2	1	1	1	1	1	1	1	1	1	1	1	1	1	1	1	1
70	1	30	japan	1	1	1	1			0		0	0	5	5	4	4	1	1	0	1	1	1	0	1	5	4	3	5	3	3	4	2	3	3	3	1	2	2	4	1	3	4	4	1	4	2	2	2
71	1	33	japan	1	1	1	1			0		30	0	4	4	4	4	1	1	0	1	1	1	0	0	3	3	2	4	3	2	3	2	2	1	1	3	1	1	3	3	3	4	3	3	4	3	4	3
72	1	43	japan	1	1	1	1			0		3	0	4	4	1	3	1	1	1	1	1	1	0	1	4	3	2	3	2	2	2	1	1	1	1	1	1	1	1	1	1	1	1	1	1	1	1	1
73	1	27	japan	1	1	1	1			1	during childcare leave	0	0	3	4	3	3	1	1	0	1	0	1	0	1	4	2	2	4	3	1	1	2	1	1	1	1	1	1	2	3	2	2	2	2	2	2	1	1
74	0	41	japan	1	1	1	1			1		40	1	4	3	1	4	1	1	1	1	1	1	0	1	4	2	3	4	2	2	1	2	2	2	2	3	1	1	2	2	1	2	1	1	2	2	1	1
75	0	39	japan	1	1	0	1		high blood pressure	1		25	1	4	3	2	3	1	1	1	1	1	1	1	1	3	3	2	4	4	2	2	1	1	2	1	1	1	1	1	1	1	1	1	1	1	1	1	2
76	1	45	japan	1	1	1	1			1		8	0	4	3	3	4	1	1	1	1	0	1	1	1	4	3	2	5	4	3	3	2	2	2	1	1	1	1	2	1	2	1	1	1	1	2	1	1
77	1	39	japan	1	1	1	1			1		120	0	2	3	2	3	1	1	1	1	1	1	0	1	4	1	1	1	2	1	1	2	1	1	1	1	1	1	1	2	2	1	2	2	4	2	2	2
78	0	29	japan	0	1	1	1			1		25	0	4	4	1	2	1	1	0	1	1	1	0	1	3	4	2	3	4	4	2	1	2	2	3	3	3	1	2	3	4	2	1	1	3	2	2	4
79	1	41	japan	1	1	1	1			0		50	0	4	3	3	3	1	1	1	1	1	1	0	1	4	2	1	4	3	1	1	1	2	2	1	1	1	1	3	2	1	3	2	2	2	3	2	2
80	0	34	japan	1	1	1	1			1		43	0	4	3	2	3	1	1	0	1	1	1	0	1	3	3	2	4	3	2	2	1	1	1	1	1	1	1	1	1	2	1	1	2	1	1	1	1
81	0	43	japan	0	1	1	1			1		30	0	3	3	1	4	1	1	1	1	1	1	1	1	4	2	1	4	2	1	1	1	1	1	1	1	1	1	1	1	1	1	1	1	1	1	1	1
82	1	44	japan	1	1	1	1			0		30	0	3	4	3	5	1	1	1	1	1	1	1	1	3	3	1	5	3	1	1	2	1	1	1	1	1	1	1	1	1	1	1	1	1	1	2	2
83	1	40	japan	0	1	1	1			0		30	0	3	3	4	4	1	1	0	1	1	1	0	1	2	2	2	3	4	2	2	2	1	1	1	1	1	1	1	1	2	1	2	1	1	1	3	3
84	1	47	japan	1	1	1	1			1		30	1	2	3	2	3	1	1	1	1	1	1	1	1	3	4	1	2	4	1	1	2	3	3	3	1	3	2	1	1	2	3	1	2	1	1	2	3
85	1	34	japan	1	1	1	1			1		23	1	4	3	3	4	1	1	1	1	1	1	0	1	4	2	1	4	3	1	1	2	2	1	1	1	1	1	2	1	1	2	1	1	2	3	2	1
86	1	43	japan	0	1	1	1			1		30	0	4	3	2	4	1	1	1	1	1	1	0	1	4	1	1	5	1	1	1	1	1	1	1	1	1	1	1	1	1	1	1	1	1	1	1	1
87	1	35	japan	0	1	1	1			0		0	0	4	4	3	4	1	1	1	1	1	1	1	1	2	1	1	3	1	1	1	1	1	1	1	1	1	1	1	1	1	2	1	1	1	1	1	1
88	1	39	japan	1	1	1	1			1		6	0	4	4	3	4	1	1	1	1	1	1	0	1	3	2	1	4	3	1	2	1	1	1	2	1	1	1	1	1	1	1	1	1	1	1	2	1
89	1	40	japan	1	1	1	1			1		120	1	3	4	2	3	1	1	0	1	1	1	0	1	2	2	2	2	3	2	2	2	1	1	2	1	1	1	1	1	1	1	1	1	1	1	1	1
90	0	32	japan	1	1	1	1			1		22	0	4	3	2	3	1	1	0	1	1	1	0	1	4	3	3	3	3	3	2	1	1	1	1	1	1	1	1	1	1	1	1	1	1	1	1	1
91	0	59	japan	0	0	0	1			1		45	0	4	2	4	4	1	1	1	1	1	1	1	1	5	4	3	5	4	3	3	1	1	2	1	1	1	1	1	1	1	1	1	1	1	1	1	1
92	1	37	japan	1	1	1	1			0		35	0	4	5	4	5	1	1	0	1	0	1	0	1	3	2	1	3	2	5	2	2	2	1	1	1	1	1	2	1	1	1	1	2	2	1	2	2
93	1	35	japan	0	1	1	1			0		0	1	4	4	2	4	1	1	1	1	1	1	0	1	4	2	1	4	2	1	1	1	1	1	1	1	1	1	3	4	3	3	4	4	4	4	4	3
94	1	53	japan	1	1	1	1			0		0	0	3	3	3	2	1	1	1	1	1	1	1	1	4	3	2	4	3	2	2	1	1	1	1	1	1	1	1	1	1	1	1	1	1	1	1	1
95	1	37	japan	1	1	1	1			0		1	0	4	4	2	3	1	1	0	1	1	1	0	1	4	2	2	3	2	1	1	2	2	1	1	1	1	1	1	1	2	2	1	2	2	1	2	1
96	0	32	japan	0	1	1	1			1		460	0	3	3	2	5	1	1	1	1	1	1	0	0	3	2	4	3	4	3	4	2	1	2	1	1	1	1	2	2	1	2	1	3	1	2	2	1
97	0	36	japan	0	1	1	1	None	None	1		750	0	4	3	1	4	1	0	0	1	0	1	1	1	2	2	2	2	2	1	1	2	2	3	2	3	2	2	4	3	2	3	3	2	3	3	2	3
98	1	26	japan	1	1	1	1			1		18	0	3	3	3	5	1	1	0	1	1	1	0	1	3	4	2	4	3	2	2	2	1	1	1	1	1	1	1	2	1	1	1	1	1	1	1	1
99	1	34	japan	0	1	1	1			0		30	0	3	3	4	3	1	1	0	1	0	1	0	1	4	4	2	4	3	3	2	2	2	1	1	3	1	1	2	2	2	2	1	1	2	2	2	2
100	1	38	japan	1	1	1	1			0		40	0	4	3	3	3	1	1	0	1	1	1	0	1	1	1	1	1	1	1	1	1	1	1	1	1	1	1	1	1	1	1	1	1	1	1	1	1
101	1	35	japan	1	1	1	1			1		25	0	2	4	2	3	1	1	1	1	0	1	0	1	2	3	4	1	3	4	4	2	1	1	2	1	1	1	1	1	1	1	1	1	1	1	1	1
102	1	35	japan	1	1	1	1			1		32	0	4	3	1	3	1	1	1	1	1	1	0	1	4	4	2	4	4	1	3	2	1	1	1	1	1	1	1	1	1	1	1	1	1	1	1	1
103	1	39	japan	0	1	1	1			1		11	0	5	3	1	4	1	1	0	1	1	1	0	1	3	3	2	5	2	2	2	2	1	1	1	1	1	1	1	1	1	1	1	1	2	1	1	1
104	1	43	japan	1	1	1	1			1		3	1	2	3	2	4	1	1	1	1	1	1	1	1	5	3	2	5	4	1	2	2	2	2	1	1	1	1	1	1	2	1	1	1	2	1	2	1
105	1	53	japan	0	1	0	0			0		0	0	4	3	4	4	1	1	1	1	1	1	0	0	4	4	2	5	4	1	4	3	2	1	1	1	1	1	1	1	1	1	1	1	1	1	1	1
106	0	38	japan	0	1	1	1			1		60	0	4	3	1	5	1	1	1	1	1	1	1	1	4	3	2	4	4	2	2	1	1	2	1	1	1	2	2	1	2	3	2	4	2	2	3	1
107	0	48	japan	1	1	1	1			1		48	1	4	4	1	4	1	1	1	1	1	1	1	1	2	2	2	3	3	2	2	2	1	2	1	1	1	1	2	2	1	2	1	1	1	2	1	1
108	1	49	japan	1	1	1	1			1		5	0	2	4	1	3	1	1	1	1	1	1	1	1	3	3	3	3	3	3	3	2	2	2	1	1	1	1	1	1	1	1	1	1	1	1	1	1
109	1	30	japan	1	1	1	1			1		18	0	4	3	1	3	1	1	1	1	1	1	1	1	2	4	3	2	2	2	1	1	3	2	2	3	3	1	1	2	1	1	3	4	2	1	1	3
111	1	24	japan	1	1	1	1			1		20	0	3	3	2	2	1	1	0	1	1	1	0	1	4	4	1	4	4	1	1	1	1	1	1	1	1	1	1	1	2	1	1	2	1	1	1	1
112	0	49	japan	1	1	1	1		psoriasis	1		23	1	2	5	1	4	1	1	0	1	1	1	1	1	4	5	3	2	5	5	4	1	1	1	1	1	1	1	1	1	1	1	1	1	1	1	2	2
113	0	51	japan	1	1	0	0	schizophrenia		1		10	0	1	3	1	5	1	1	1	1	1	1	0	0	3	3	3	4	3	3	3	2	2	2	2	1	2	1	1	1	1	1	1	1	1	1	1	1
114	0	45	japan	1	1	1	1			1		45	1	2	3	3	6	1	1	1	1	1	1	0	0	5	5	4	5	4	3	4	2	1	2	1	1	2	1	1	1	2	1	1	1	1	1	1	1
115	1	43	japan	1	1	1	1			1		400	0	4	4	3	5	1	1	1	1	1	1	0	1	3	2	1	1	2	1	1	1	1	1	1	1	1	1	1	1	1	1	1	1	1	1	1	1
116	0	34	japan	1	1	1	1			1		31	0	4	3	2	3	1	1	0	1	1	1	0	1	4	2	1	4	1	1	2	2	2	1	1	2	1	1	1	1	1	1	1	1	1	1	2	1
117	0	54	japan	1	1	1	1			1		25	1	3	3	2	5	1	1	1	0	1	1	0	1	5	2	1	3	2	1	1	1	1	1	1	1	1	1	1	1	1	1	1	1	1	1	1	1
118	0	53	japan	0	1	1	1			1		35	0	4	3	1	6	1	1	1	1	1	1	0	0	2	1	1	1	1	1	1	2	2	1	1	1	1	1	1	1	1	1	1	1	1	1	1	1
119	1	36	japan	1	1	1	1			1		5	0	3	4	4	5	1	1	1	1	0	1	0	1	4	2	1	4	1	1	1	3	1	1	2	1	1	1	1	1	2	1	1	1	1	1	2	2
120	0	42	japan	0	1	1	1			1		32	0	4	3	1	6	1	1	0	1	1	1	0	1	4	4	3	4	4	2	3	1	1	2	1	1	1	1	1	1	1	1	1	1	1	2	1	3
121	1	47	japan	0	1	1	1			0		0	0	3	5	3	6	0	1	1	1	1	1	0	1	3	2	1	4	2	1	4	1	1	1	1	1	1	1	1	1	1	1	1	1	1	1	2	1
122	0	66	japan	0	1	1	1			1	cram school teacher	40	0	4	4	1	6	0	1	1	1	1	1	1	1	4	3	2	4	3	2	2	1	1	1	1	1	1	1	1	1	1	1	1	1	1	1	1	1
123	1	26	japan	1	1	1	1			1		5	1	3	3	3	5	1	1	0	1	1	1	0	1	4	3	2	4	3	1	3	1	1	1	1	1	1	1	2	1	2	1	2	2	2	2	3	2
124	1	31	japan	0	1	1	1			1		17	0	4	4	3	3	1	1	0	1	1	1	0	0	4	2	1	4	1	1	1	1	2	2	2	2	2	1	1	1	1	1	1	1	1	1	1	1
125	1	43	japan	1	1	1	1			0		0	0	4	3	1	3	1	1	1	1	0	1	0	1	3	2	1	4	3	1	4	2	1	1	1	1	1	1	3	1	1	3	1	1	1	2	2	1
126	1	31	japan	0	1	1	1			0		0	0	3	4	3	3	1	1	0	1	1	1	0	0	3	1	1	3	1	1	1	1	1	1	2	1	1	1	1	2	2	1	1	2	1	1	2	1
127	1	36	japan	1	1	1	1			1		80	0	2	3	3	4	1	1	0	1	1	1	0	1	5	2	1	1	1	1	1	1	1	1	1	1	1	1	1	2	2	1	1	2	3	1	2	2
128	1	23	japan	1	1	1	1			0		2	0	4	4	4	4	1	1	0	1	1	1	0	1	2	2	1	4	2	2	1	2	1	1	1	2	1	1	1	1	1	1	1	1	1	1	1	1
129	1	30	japan	1	1	1	1			0		0	0	5	3	4	3	1	1	0	1	1	1	0	1	4	2	1	4	1	1	1	1	1	1	1	1	1	1	1	1	1	1	1	1	1	1	1	1
130	1	34	japan	1	1	1	1			0		0	0	4	3	4	3	1	1	0	1	0	1	0	0	2	2	2	4	1	1	1	2	1	1	1	1	1	1	1	1	2	1	1	2	2	2	1	1
132	0	43	japan	1	1	0	1		high blood pressure	1		23	0	2	3	3	3	1	1	0	1	1	1	0	1	4	2	1	4	2	1	1	2	1	1	1	1	1	1	1	1	3	1	1	2	1	1	1	1
133	1	47	japan	1	1	1	1			1		30	1	3	4	2	6	0	1	1	1	1	1	0	0	3	3	2	4	3	1	2	1	1	1	1	1	1	1	1	1	1	1	1	1	1	1	1	1
134	0	51	japan	0	1	1	1			1		16	1	2	4	2	3	1	1	0	0	1	1	0	0	4	4	3	4	4	3	4	3	3	2	2	1	2	2	1	1	2	1	1	2	1	1	1	1
135	1	33	japan	1	1	1	1			0		0	0	4	4	4	3	1	1	0	1	1	1	0	1	4	2	1	4	2	1	1	1	1	1	1	1	1	1	1	1	1	1	1	1	1	1	1	1
136	0	41	japan	1	1	1	1			1		33	0	3	5	2	4	1	1	0	1	0	1	0	1	4	2	1	5	2	1	1	1	1	2	1	1	1	1	4	4	4	4	4	4	4	4	4	4
137	1	39	japan	1	1	0	1		adenomyosis uteri	0		40	0	3	4	1	2	1	1	1	1	1	1	0	1	4	3	1	3	4	1	2	1	1	1	1	1	1	1	2	2	2	2	2	2	1	1	1	1
138	1	42	japan	1	1	1	1			1		17	0	3	4	2	2	1	1	0	1	1	1	0	1	5	4	4	5	3	3	4	2	1	1	1	1	1	1	2	2	2	2	3	3	3	2	3	3
139	0	55	japan	1	1	1	0	posterior corona (cough)		1		40	1	4	4	1	5	1	1	1	1	1	0	0	0	4	4	3	4	3	3	3	2	2	2	1	3	2	2	2	2	2	3	2	2	2	3	2	2
140	1	38	japan	1	1	1	1			0		0	0	4	4	3	5	1	1	1	1	1	1	0	0	3	1	1	2	1	1	1	1	1	1	1	1	1	1	1	1	1	1	1	1	1	1	1	1
141	1	29	japan	1	1	0	1		functional dyspepsia	0		0	0	3	3	3	5	1	1	0	1	1	1	0	1	2	1	1	1	1	2	1	1	1	1	1	1	1	1	2	2	2	2	1	2	1	1	2	1
142	1	35	japan	1	0	0	1		Asthma, and Allergic Rhinitis	0		30	1	3	3	4	3	1	1	0	1	1	1	0	1	4	4	2	5	4	1	1	1	1	1	1	1	1	1	2	2	1	2	2	2	2	2	1	1
143	1	28	japan	1	1	1	1			1		20	0	4	3	4	3	1	1	0	1	1	1	0	1	4	2	1	4	3	1	1	2	1	1	1	1	1	1	2	1	2	1	1	2	3	1	2	1
144	0	43	japan	1	1	1	1			1		42	0	4	3	1	5	1	1	1	1	0	1	0	0	4	3	3	3	2	2	2	1	1	1	1	1	1	1	1	1	1	1	1	1	1	1	1	1
145	1	28	japan	1	1	1	1			0		0	0	4	3	4	3	1	1	0	1	1	1	0	1	4	3	2	4	3	1	3	1	1	1	1	1	1	1	1	1	1	1	1	1	1	1	1	1
146	1	34	japan	0	1	0	1			1		15	1	3	4	2	4	1	1	1	0	1	1	0	0	4	3	2	5	4	1	3	1	1	1	1	1	1	1	3	2	2	2	1	2	2	1	1	2
147	0	37	japan	1	1	1	1			1		40	0	3	3	1	4	1	1	0	1	1	1	0	1	1	1	1	1	1	1	1	1	1	1	1	1	1	1	1	1	1	1	1	1	1	1	1	1
148	1	49	japan	1	1	0	1		high blood pressure	1		2	0	4	3	3	5	1	1	1	1	1	1	0	0	4	4	1	5	4	1	3	3	3	3	1	1	1	1	3	3	3	3	3	2	3	1	1	1
149	1	49	japan	1	1	0	1		moyamoya disease	1	homemaker	0	0	4	3	2	5	1	1	1	1	1	1	0	1	3	3	3	4	3	2	2	1	1	1	1	1	1	1	1	1	1	1	1	1	1	1	1	1
150	1	52	japan	1	1	1	1			1		20	1	4	4	1	5	1	1	1	1	1	1	1	1	3	2	1	4	1	1	1	1	1	1	1	1	1	1	1	2	2	1	1	1	1	1	1	1
151	1	41	japan	1	1	1	1			1		3	0	4	3	3	3	1	1	1	1	1	1	0	1	4	4	3	5	4	3	3	1	1	1	1	1	1	1	2	2	2	1	1	1	1	1	1	1
152	1	44	japan	1	1	1	1			1		6	1	4	3	3	4	1	1	1	1	1	1	0	0	4	2	1	5	1	1	1	3	1	1	1	1	1	1	2	2	2	2	2	2	2	2	1	1
153	1	50	japan	1	0	1	1		bronchial asthma	0		15	0	3	3	3	3	1	1	1	1	1	1	1	1	3	2	2	3	2	2	2	1	1	1	1	1	1	1	1	1	1	1	1	1	1	1	1	1
154	0	45	japan	1	1	1	1			1		55	0	3	3	3	3	1	1	1	1	1	1	0	1	5	3	2	5	4	1	1	2	1	1	1	1	1	1	1	1	2	1	1	1	1	1	1	1
155	1	27	japan	1	1	1	0			1		10	0	4	2	2	3	1	1	0	1	0	1	0	1	4	3	2	4	3	2	2	2	2	2	1	1	1	1	2	2	2	2	2	2	2	2	1	1
157	0	42	japan	1	1	1	1			1		83	0	4	4	1	6	1	1	1	1	1	1	1	1	4	2	2	4	3	1	2	1	1	1	1	1	1	1	2	1	2	2	1	1	2	1	1	1
158	1	55	japan	1	1	1	1			1	writer	0.5	1	2	4	3	3	1	1	1	1	1	1	0	0	3	3	2	4	3	2	3	1	1	1	2	2	1	1	1	2	1	1	1	2	1	1	1	1
160	1	39	japan	1	1	1	1			1	homemaker	0	0	4	4	4	3	1	1	0	1	1	1	0	1	4	4	2	4	4	2	3	2	2	1	1	1	1	1	1	1	1	1	1	2	1	1	1	1
161	0	28	japan	1	1	1	1			1		42	0	4	3	1	3	1	1	0	1	1	0	0	0	2	3	2	2	3	2	2	2	1	1	2	1	1	1	1	2	2	2	2	2	1	1	2	1
162	1	549	japan	1	0	0	1		chronic bronchitis	0		30	1	3	2	3	5	1	1	1	1	1	1	1	1	4	2	1	3	2	1	1	1	1	1	1	1	1	1	1	1	1	1	1	1	1	1	2	1
163	0	54	japan	0	1	1	1			1		50	0	4	3	2	4	1	1	1	1	1	1	0	1	4	4	3	5	4	3	2	2	2	2	1	2	1	1	1	2	2	1	1	2	2	1	3	2
164	1	34	japan	1	1	1	1			0		25	0	5	3	4	3	1	1	0	1	1	1	1	1	4	2	1	5	1	1	1	2	2	1	1	1	1	1	1	1	1	1	1	1	1	1	1	2
165	1	41	japan	1	1	1	1			0		0	0	3	4	3	4	1	1	0	1	1	1	0	1	3	2	2	4	3	2	2	1	1	1	1	1	1	1	1	1	1	1	1	1	1	1	1	1
166	1	40	japan	1	1	0	0			0		10	0	1	2	3	4	1	1	1	1	1	1	1	1	4	4	3	4	4	3	4	2	1	2	1	1	1	1	1	1	1	2	1	1	2	1	1	1
167	0	45	japan	1	1	1	1			1		350	0	2	3	2	4	1	1	0	1	1	1	0	0	3	1	1	4	1	1	2	1	1	1	1	1	1	1	2	3	4	3	2	3	3	3	2	2
168	1	35	japan	1	1	1	1			1		27	0	3	3	1	4	1	1	1	1	1	1	0	1	3	3	2	4	4	1	1	2	2	1	1	1	1	1	1	2	2	1	2	2	2	1	2	2
169	0	35	japan	1	1	1	1			1		22	1	3	3	1	3	1	1	1	1	0	1	1	1	4	4	1	4	1	2	1	1	2	2	1	2	2	1	1	2	2	1	2	1	2	2	2	1
170	1	48	japan	0	1	1	1			0		33	0	2	5	4	2	1	1	1	1	1	1	0	1	3	3	2	4	4	2	2	2	2	1	1	2	1	1	1	1	1	1	1	1	1	1	1	1
171	0	24	japan	0	1	1	1			1		15	1	3	3	2	2	1	1	0	1	1	1	0	1	4	2	2	4	2	2	2	2	1	1	1	1	1	1	2	2	3	3	3	3	3	3	1	1
172	1	36	japan	1	1	1	1			1		15	1	2	3	3	3	1	1	0	1	1	1	0	1	3	2	2	2	2	2	2	2	2	1	1	1	1	1	1	1	1	1	1	1	1	2	2	2
173	1	33	japan	1	1	1	1			0		0	0	3	3	1	3	1	1	0	1	1	1	0	1	4	2	1	4	1	1	1	2	1	1	1	1	1	1	2	2	1	2	2	1	2	1	1	1
174	1	52	japan	1	1	1	1			0		50	1	2	4	3	5	1	1	1	1	1	0	1	1	2	2	1	2	1	1	1	2	1	1	1	1	1	1	1	1	1	1	1	1	1	1	1	1
176	1	34	japan	1	1	1	1			1		5	0	3	4	2	4	1	1	0	1	1	1	0	1	3	4	3	5	4	2	2	2	2	2	2	1	1	1	1	1	1	1	1	1	1	1	2	2
177	1	41	japan	1	1	0	1	None	high blood pressure	0	None	0	0	4	4	4	3	1	1	1	0	1	1	0	1	3	4	2	5	4	3	3	2	2	2	1	1	2	2	1	1	1	1	1	1	1	1	1	1
178	1	39	japan	1	1	1	1			1	independent business	30	1	3	3	2	5	1	1	1	1	1	1	0	1	4	3	3	4	3	3	3	3	2	2	2	1	1	1	1	1	1	2	1	1	1	1	1	1
179	1	38	japan	1	1	1	1			1	homemaker	30	0	3	4	3	5	1	1	0	1	1	1	0	1	4	3	2	3	2	1	1	1	1	1	1	1	1	1	2	3	3	3	2	3	2	2	1	1
180	0	38	japan	0	1	1	1			1		35	1	4	4	1	4	1	1	0	1	1	1	0	1	4	2	1	1	1	1	1	1	1	1	1	1	1	1	2	2	1	1	1	3	3	1	1	1
181	1	56	japan	0	1	1	1			1		6	0	2	3	2	3	1	1	1	1	1	1	1	1	3	2	2	3	2	2	2	2	2	1	2	1	2	1	2	2	1	2	2	4	2	1	2	2
182	1	41	japan	1	1	1	1			0		50	0	4	4	2	4	1	1	1	0	1	1	0	0	4	3	2	3	4	2	4	2	1	1	1	2	1	1	2	1	1	2	1	1	1	1	2	2
183	1	52	japan	1	1	1	1			1		15	0	3	4	2	5	1	1	1	1	1	1	1	1	5	3	3	5	4	2	3	2	2	2	1	1	1	1	1	1	1	1	1	1	1	1	1	1
184	1	50	japan	1	1	1	1			1		8	0	4	3	1	5	1	1	1	0	1	1	1	1	5	2	2	4	3	1	2	2	3	2	2	3	2	1	1	1	1	1	1	1	1	1	2	1
185	1	32	japan	0	1	1	1			1	homemaker	3	0	3	6	3	3	1	1	0	1	1	1	0	1	3	1	1	4	2	1	2	2	1	3	3	3	2	1	1	1	1	1	1	1	1	1	2	3
186	1	36	japan	1	1	1	1			1		7	1	4	3	3	3	1	1	1	1	1	1	0	1	4	4	2	4	2	2	2	1	1	2	1	1	1	1	1	1	1	1	1	1	1	1	1	1
187	1	47	japan	1	1	0	1		urticaria	1		52	0	4	4	1	4	1	1	1	1	1	1	0	1	4	2	1	4	3	2	1	3	2	2	2	1	1	1	1	2	2	1	1	1	2	1	1	1
188	1	53	japan	0	1	0	1		osteoarthritis	0		0	1	1	2	1	4	1	1	1	1	1	1	1	1	4	4	2	5	4	2	3	1	1	1	1	1	1	1	1	1	2	1	1	1	1	1	2	1
189	0	41	japan	1	1	0	1			1		40	1	3	4	2	6	0	1	0	1	0	1	0	1	4	3	3	4	3	3	3	2	1	2	1	1	1	1	1	2	2	2	1	1	1	2	2	1
190	0	44	japan	0	1	1	1			1		20	1	2	3	2	3	1	1	1	1	1	1	1	1	3	1	2	3	2	2	3	1	1	1	1	1	1	1	2	3	2	3	1	2	2	3	2	1
191	0	44	japan	0	1	1	1			1		40	0	3	3	4	5	1	1	1	1	1	1	0	1	4	2	1	4	1	1	1	2	2	2	2	1	1	1	2	1	1	2	1	2	2	2	2	2
192	1	38	japan	1	1	1	1			0		37	0	4	3	4	4	1	1	0	1	1	1	0	1	2	2	1	2	3	1	1	1	1	1	1	1	1	1	1	2	2	1	1	2	3	1	2	1
193	1	32	japan	1	1	1	1			1		9	0	4	3	2	3	1	1	0	1	0	1	0	1	4	2	1	4	4	2	2	1	1	1	1	1	1	1	1	1	1	2	1	1	1	1	1	1
194	1	38	japan	1	1	1	1			0		0	0	3	4	4	3	1	1	0	1	1	1	0	1	4	2	1	3	3	1	2	2	1	1	2	1	1	1	2	1	2	1	1	1	2	1	2	1
195	1	43	japan	1	1	0	1		thyroid cancer	1	homemaker	20	0	3	3	3	3	1	1	1	1	1	1	0	1	1	1	1	1	1	1	1	1	1	1	1	1	1	1	1	1	1	1	1	3	1	1	1	1
196	0	36	japan	1	1	1	1			1		23	0	3	5	3	5	1	1	1	1	1	1	0	1	4	4	2	4	3	2	2	2	1	2	2	1	2	2	1	1	1	1	1	1	1	1	1	1
197	0	33	japan	0	1	1	1			1		30	0	4	2	1	2	1	1	0	1	1	1	0	1	5	4	3	5	4	3	3	2	1	2	1	1	1	1	1	2	2	1	1	2	1	2	1	1
198	1	35	japan	1	1	1	1			0		0	0	4	3	3	3	1	1	1	1	1	1	1	1	2	2	2	2	2	2	2	1	1	1	1	1	1	1	1	1	1	1	1	1	1	1	1	1
199	0	51	japan	0	1	1	1			0		30	0	3	5	3	4	0	1	0	1	0	1	0	1	4	1	1	4	2	1	1	2	2	1	2	1	2	1	2	2	1	2	1	2	1	1	2	1
200	1	34	japan	1	1	1	1			0		0	1	3	5	1	5	0	1	0	1	1	1	0	0	2	2	1	1	2	1	2	2	2	2	2	2	1	1	1	2	2	1	1	2	2	1	1	1
201	0	26	japan	1	1	1	1			1	real estate leasing and manegement	29	0	4	3	1	2	1	1	0	1	1	1	0	1	4	3	2	3	2	2	2	2	3	2	2	1	1	1	2	2	2	1	1	2	1	2	1	1
203	1	36	japan	0	1	1	1			0		26	1	3	3	2	4	1	0	0	1	1	1	0	1	3	3	1	4	2	2	2	1	1	1	1	1	1	1	2	2	1	1	1	1	1	1	1	1
204	0	49	japan	0	1	1	1			1		25	1	3	5	2	4	1	1	1	1	1	1	0	1	4	3	2	4	2	2	2	1	1	1	1	1	1	1	1	1	1	1	1	1	1	1	1	1
205	0	50	japan	1	1	1	1			1		40	0	4	4	1	6	1	1	1	1	1	0	0	1	4	3	3	4	3	3	3	2	2	2	3	1	1	1	2	2	3	3	3	3	2	2	3	3
206	1	50	japan	1	1	0	1			1		35	1	4	4	3	5	0	1	1	0	1	1	0	1	2	1	1	2	1	1	1	1	1	1	1	1	1	1	1	2	1	1	1	1	2	1	1	1
207	1	30	japan	1	1	1	1			0		30	0	3	3	4	5	1	1	0	1	1	1	0	1	4	2	1	4	1	1	4	1	1	1	1	1	1	1	1	1	1	1	1	1	1	1	1	1
208	0	34	japan	1	1	1	1			1		24	0	3	3	1	2	1	1	0	1	1	1	1	1	4	3	2	4	4	2	2	1	1	1	1	1	1	1	1	1	1	1	1	1	1	1	1	1
209	1	33	japan	1	1	1	1			1	homemaker	0	0	3	3	2	4	1	1	0	1	1	1	0	1	5	1	1	5	4	1	1	2	2	1	1	1	1	1	1	1	1	1	1	1	1	1	1	1
210	0	41	japan	1	1	1	1			1		30	0	4	3	1	3	1	1	1	1	1	1	0	0	4	5	2	5	4	2	2	1	1	1	1	1	1	1	1	1	1	1	1	1	1	1	1	1
211	1	39	japan	1	1	1	1			0		0	1	3	5	3	6	0	1	1	1	1	1	0	1	3	2	2	3	2	1	1	1	1	1	1	1	1	1	1	1	1	1	1	1	1	1	1	1
212	1	39	japan	1	1	1	1			1		40	1	3	2	1	3	1	1	1	1	1	1	1	1	3	3	2	4	4	2	2	3	1	1	1	1	1	1	1	2	1	1	2	2	2	1	1	1
213	1	41	japan	0	0	0	1		orthostatic dysregulation	1		13	1	3	4	4	3	1	1	0	0	1	1	0	1	2	1	1	1	1	1	1	2	2	2	1	2	1	1	1	1	1	1	1	2	1	1	1	1
214	1	29	japan	0	1	1	1			1		10	0	3	6	1	5	1	1	0	0	0	1	1	1	4	2	1	4	1	1	1	2	1	1	1	1	1	1	1	1	1	1	1	1	1	1	1	1
215	1	29	japan	1	1	1	1			1		20	0	4	3	3	2	1	1	0	1	1	1	0	1	5	4	4	5	4	2	2	1	1	1	1	1	1	1	1	3	3	2	2	3	3	3	3	3
216	0	36	japan	1	1	1	1			1		29	0	3	3	2	3	1	1	0	1	1	1	0	0	4	3	3	4	3	2	3	2	1	1	1	1	1	1	1	1	1	3	1	2	2	1	1	1
217	1	43	japan	1	1	1	1			1		8	0	4	3	3	4	1	1	1	1	1	1	0	1	3	2	1	4	2	1	1	1	1	1	1	1	1	1	1	1	1	1	1	1	1	2	1	3
218	1	56	japan	1	1	1	1			1		7	0	3	4	2	3	1	1	1	1	1	1	1	1	5	3	2	5	3	3	2	2	1	1	1	1	1	1	1	2	1	1	1	1	1	1	1	1
219	1	47	japan	0	1	1	1			0		30	1	3	4	3	4	1	1	1	1	1	1	0	1	3	2	1	3	2	1	1	2	1	2	1	2	1	1	1	1	1	1	1	1	1	1	1	1
221	1	56	japan	1	1	1	1			1		40	0	4	2	1	4	1	1	1	1	1	1	1	1	4	2	2	4	2	2	1	1	1	1	1	1	1	1	1	1	1	1	1	1	1	1	1	1
222	1	50	japan	1	1	0	0		high blood pressure	1	work from home job	0.2	0	1	4	1	2	1	1	1	1	1	1	0	1	4	4	2	5	4	2	2	1	1	1	1	1	1	1	3	3	2	3	3	3	3	3	3	3
223	1	56	japan	1	1	1	1			0		60	1	3	3	3	5	1	1	1	1	1	1	1	1	4	2	1	3	2	1	1	2	2	2	1	1	1	1	1	1	1	1	1	1	1	1	1	1
224	1	47	japan	0	1	1	1			0		30	1	3	4	3	4	1	1	1	1	1	1	0	1	2	2	1	2	1	1	1	2	1	2	1	2	1	1	1	1	1	1	1	1	1	1	1	1
225	1	44	japan	1	1	0	0	autnomic ataxia		0		20	0	3	3	2	3	1	1	1	1	1	1	0	1	4	3	1	4	3	1	1	1	2	1	2	1	1	1	2	1	2	2	2	1	2	1	2	2
226	0	39	japan	0	1	1	1			1		25	0	3	5	1	5	1	1	0	1	1	1	0	1	1	1	1	1	1	1	1	1	1	1	1	1	1	1	1	1	1	1	1	1	1	1	1	1
227	1	39	japan	1	1	1	1			1		5	0	4	3	3	3	1	1	1	1	1	1	0	1	2	2	1	1	2	1	1	2	1	2	1	1	1	1	1	1	1	1	1	1	1	1	1	1
228	1	37	japan	1	1	1	1			1		10	1	3	5	1	5	1	1	1	1	1	1	0	1	2	2	1	3	2	1	1	1	1	1	1	1	1	1	1	1	1	1	1	1	1	1	1	1
229	1	44	japan	1	1	0	0	autnomic ataxia		0		20	0	3	3	2	3	1	1	1	1	1	1	0	1	4	1	1	4	3	1	1	1	2	1	2	1	1	1	2	1	2	2	2	1	2	1	2	1
230	0	38	japan	0	1	1	1			1		25	1	3	3	3	3	1	1	0	1	1	1	0	1	4	4	2	4	3	2	3	2	2	2	1	1	1	1	3	2	2	2	2	2	2	2	4	4
232	1	44	japan	1	1	0	0	autnomic ataxia		0		20	0	3	3	2	3	1	1	1	1	1	1	0	1	4	3	1	4	3	1	1	1	2	1	2	1	1	1	2	1	2	2	2	1	2	1	2	1
[truncated: 33 more columns]
